# Supplementary material for: Predicting Anticancer Drug Resistance Mediated by Mutations
Source: Pharmaceuticals (Basel). 2022 Jan 24;15(2):136. doi: 10.3390/ph15020136 (PMC8878306; doi:10.3390/ph15020136)
Supplement: Supplementary file 1 [file pharmaceuticals-15-00136-s001.zip]

Archive with 2 entries (2 files):
- pharmaceuticals-1557619-supplementary/Dataset.xlsx
- pharmaceuticals-1557619-supplementary/TableS1.pdf
