# Supplementary material for: Predicting Anticancer Drug Resistance Mediated by Mutations
Source: Pharmaceuticals (Basel). 2022 Jan 24;15(2):136. doi: 10.3390/ph15020136 (PMC8878306; doi:10.3390/ph15020136)
Supplement: Supplementary file 1 [file pharmaceuticals-15-00136-s001.zip › pharmaceuticals-1557619-supplementary/Dataset.xlsx]

## Sheet: Training set
Gene	SAV	Drug
ABL1	M263V	Imatinib
ABL1	L267V	Imatinib
ABL1	G269E	Imatinib
ABL1	Q271H	Imatinib
ABL1	Y272H	Imatinib
ABL1	E274K	Imatinib
ABL1	D295G	Imatinib
ABL1	E298A	Imatinib
ABL1	T334I	Imatinib
ABL1	Y272F	Imatinib
ABL1	E274V	Imatinib
ABL1	D295N	Imatinib
ABL1	T334N	Imatinib
ABL1	F336L	Imatinib
ABL1	M370T	Imatinib
ABL1	E374G	Imatinib
ABL1	F378V	Imatinib
ABL1	L406F	Imatinib
ABL1	F336V	Imatinib
ABL1	M407L	Imatinib
ABL1	H415R	Imatinib
ABL1	F378C	Imatinib
ABL1	L406M	Imatinib
ABL1	S436Y	Imatinib
ABL1	S457C	Imatinib
ABL1	E478G	Imatinib
ABL1	F378I	Imatinib
ABL1	E472A	Imatinib
ABL1	H415P	Imatinib
ABL1	F505S	Imatinib
ABL1	E478K	Imatinib
ABL1	D252N	NA_deleterious
ABL1	R258C	NA_deleterious
ABL1	H265Y	NA_deleterious
ABL1	G269R	NA_deleterious
ABL1	G273R	NA_deleterious
ABL1	G278S	NA_deleterious
ABL1	K282I	NA_deleterious
ABL1	T286M	NA_deleterious
ABL1	T296I	NA_deleterious
ABL1	V318M	NA_deleterious
ABL1	G322R	NA_deleterious
ABL1	P329T	NA_deleterious
ABL1	P329L	NA_deleterious
ABL1	Y331C	NA_deleterious
ABL1	Y331H	NA_deleterious
ABL1	I332V	NA_deleterious
ABL1	L342F	NA_deleterious
ABL1	L343P	NA_deleterious
ABL1	S367L	NA_deleterious
ABL1	I379V	NA_deleterious
ABL1	D382H	NA_deleterious
ABL1	A384V	NA_deleterious
ABL1	A384D	NA_deleterious
ABL1	V390L	NA_deleterious
ABL1	V396M	NA_deleterious
ABL1	D400Y	NA_deleterious
ABL1	P427R	NA_deleterious
ABL1	E428K	NA_deleterious
ABL1	S439F	NA_deleterious
ABL1	W449C	NA_deleterious
ABL1	W449L	NA_deleterious
ABL1	G455D	NA_deleterious
ABL1	Y459H	NA_deleterious
ABL1	Q466P	NA_deleterious
ABL1	Y468C	NA_deleterious
ABL1	R502Q	NA_deleterious
ALK	T1151M	Alectinib
ALK	G1123S	Alectinib
ALK	G1128A	Alectinib
ALK	C1156Y	Alectinib
ALK	I1171T	Alectinib
ALK	T1151R	Alectinib
ALK	L1152R	Alectinib
ALK	F1174L	Alectinib
ALK	C1156F	Alectinib
ALK	I1171S	Alectinib
ALK	F1174C	Alectinib
ALK	V1180L	Alectinib
ALK	L1196M	Alectinib
ALK	S1206Y	Alectinib
ALK	I1171N	Alectinib
ALK	F1174V	Alectinib
ALK	L1198F	Alectinib
ALK	G1202R	Alectinib
ALK	S1206C	Alectinib
ALK	D1203N	Alectinib
ALK	L1204V	Alectinib
ALK	E1210K	Alectinib
ALK	S1206F	Alectinib
ALK	G1269A	Alectinib
ALK	E1110K	NA_deleterious
ALK	P1112Q	NA_deleterious
ALK	R1113Q	NA_deleterious
ALK	R1120W	NA_deleterious
ALK	G1121D	NA_deleterious
ALK	E1161K	NA_deleterious
ALK	E1167A	NA_deleterious
ALK	F1174I	NA_deleterious
ALK	R1181C	NA_deleterious
ALK	D1203Y	NA_deleterious
ALK	L1208I	NA_deleterious
ALK	R1209P	NA_deleterious
ALK	R1209Q	NA_deleterious
ALK	R1212C	NA_deleterious
ALK	R1212H	NA_deleterious
ALK	P1213H	NA_deleterious
ALK	V1229A	NA_deleterious
ALK	A1234T	NA_deleterious
ALK	L1240V	NA_deleterious
ALK	E1242K	NA_deleterious
ALK	F1245I	NA_deleterious
ALK	A1251D	NA_deleterious
ALK	A1252V	NA_deleterious
ALK	R1253T	NA_deleterious
ALK	T1258N	NA_deleterious
ALK	G1269E	NA_deleterious
ALK	R1275Q	NA_deleterious
ALK	R1279M	NA_deleterious
ALK	P1292S	NA_deleterious
ALK	G1304E	NA_deleterious
ALK	S1308Y	NA_deleterious
ALK	V1317A	NA_deleterious
ALK	L1318M	NA_deleterious
ALK	S1324F	NA_deleterious
ALK	S1324Y	NA_deleterious
ALK	M1328V	NA_deleterious
ALK	P1329T	NA_deleterious
ALK	Q1336H	NA_deleterious
ALK	V1338A	NA_deleterious
ALK	D1349N	NA_deleterious
ALK	P1350T	NA_deleterious
ALK	K1352N	NA_deleterious
ALK	P1355L	NA_deleterious
ALK	P1357H	NA_deleterious
ALK	Q1364P	NA_deleterious
ALK	Q1367K	NA_deleterious
ALK	A1377D	NA_deleterious
ALK	C1386G	NA_deleterious
ALK	P1398S	NA_deleterious
ALK	P1398L	NA_deleterious
BTK	C515S	Ibrutinib
BTK	C515F	Ibrutinib
BTK	C515Y	Ibrutinib
BTK	C515R	Ibrutinib
BTK	G427V	NA_deleterious
BTK	G427R	NA_deleterious
BTK	E430K	NA_deleterious
BTK	G496D	NA_deleterious
BTK	F505S	NA_deleterious
BTK	Y510N	NA_deleterious
BTK	R524C	NA_deleterious
BTK	A542T	NA_deleterious
BTK	S548T	NA_deleterious
BTK	L552P	NA_deleterious
BTK	R554Q	NA_deleterious
BTK	R559P	NA_deleterious
BTK	R559G	NA_deleterious
BTK	D573N	NA_deleterious
BTK	D583N	NA_deleterious
BTK	T586K	NA_deleterious
BTK	R596W	NA_deleterious
BTK	V602F	NA_deleterious
BTK	S610C	NA_deleterious
BTK	I614S	NA_deleterious
BTK	E623G	NA_deleterious
BTK	E623K	NA_deleterious
BTK	I624M	NA_deleterious
BTK	S626F	NA_deleterious
BTK	G628W	NA_deleterious
BTK	G628E	NA_deleterious
BTK	N637D	NA_deleterious
BTK	E639K	NA_deleterious
BTK	L650I	NA_deleterious
BTK	Y651C	NA_deleterious
BTK	A656G	NA_deleterious
BTK	Y661C	NA_deleterious
BTK	R675H	NA_deleterious
BTK	R675S	NA_deleterious
BTK	F678L	NA_deleterious
BTK	L681F	NA_deleterious
EGFR	L718Q	Osimertinib
EGFR	G719A	Osimertinib
EGFR	M766Q	Osimertinib
EGFR	L792F	Osimertinib
EGFR	L718V	Osimertinib
EGFR	T790M	Osimertinib
EGFR	G796S	Osimertinib
EGFR	L792H	Osimertinib
EGFR	C797S	Osimertinib
EGFR	G796R	Osimertinib
EGFR	L792R	Osimertinib
EGFR	C797G	Osimertinib
EGFR	G796D	Osimertinib
EGFR	L792P	Osimertinib
EGFR	L792V	Osimertinib
EGFR	P699T	NA_deleterious
EGFR	P699L	NA_deleterious
EGFR	P699S	NA_deleterious
EGFR	I706L	NA_deleterious
EGFR	E709K	NA_deleterious
EGFR	G719C	NA_deleterious
EGFR	G719S	NA_deleterious
EGFR	G719D	NA_deleterious
EGFR	G721V	NA_deleterious
EGFR	G724S	NA_deleterious
EGFR	K737E	NA_deleterious
EGFR	P741L	NA_deleterious
EGFR	V742I	NA_deleterious
EGFR	A743T	NA_deleterious
EGFR	D761N	NA_deleterious
EGFR	S768I	NA_deleterious
EGFR	V774M	NA_deleterious
EGFR	L782F	NA_deleterious
EGFR	I789M	NA_deleterious
EGFR	D800G	NA_deleterious
EGFR	H805R	NA_deleterious
EGFR	S811C	NA_deleterious
EGFR	R831C	NA_deleterious
EGFR	R832C	NA_deleterious
EGFR	L833F	NA_deleterious
EGFR	L833V	NA_deleterious
EGFR	R836H	NA_deleterious
EGFR	V843L	NA_deleterious
EGFR	T847K	NA_deleterious
EGFR	P848L	NA_deleterious
EGFR	K852T	NA_deleterious
EGFR	G857E	NA_deleterious
EGFR	L858R	NA_deleterious
EGFR	L858M	NA_deleterious
EGFR	L861Q	NA_deleterious
EGFR	E866K	NA_deleterious
EGFR	A871G	NA_deleterious
EGFR	E872G	NA_deleterious
EGFR	Y891C	NA_deleterious
EGFR	H893Y	NA_deleterious
EGFR	G901V	NA_deleterious
EGFR	L907M	NA_deleterious
EGFR	G917R	NA_deleterious
EGFR	A920S	NA_deleterious
EGFR	E928V	NA_deleterious
EGFR	P934S	NA_deleterious
EGFR	D942N	NA_deleterious
EGFR	M947V	NA_deleterious
EGFR	R958C	NA_deleterious
EGFR	E967A	NA_deleterious
EGFR	R977H	NA_deleterious
EGFR	G983R	NA_deleterious
EGFR	D1009N	NA_deleterious
EGFR	V1011E	NA_deleterious
ESR1	Y537S	Raloxifene
ESR1	Y537N	Raloxifene
ESR1	L536H	Raloxifene
ESR1	Y537C	Raloxifene
ESR1	D538G	Raloxifene
ESR1	L536Q	Raloxifene
ESR1	P336T	NA_deleterious
ESR1	E353G	NA_deleterious
ESR1	L354M	NA_deleterious
ESR1	H356Y	NA_deleterious
ESR1	A361V	NA_deleterious
ESR1	A361E	NA_deleterious
ESR1	L370F	NA_deleterious
ESR1	V376A	NA_deleterious
ESR1	E380Q	NA_deleterious
ESR1	I386N	NA_deleterious
ESR1	R394H	NA_deleterious
ESR1	R394C	NA_deleterious
ESR1	R394S	NA_deleterious
ESR1	S395F	NA_deleterious
ESR1	P399R	NA_deleterious
ESR1	P406H	NA_deleterious
ESR1	G415R	NA_deleterious
ESR1	S433Y	NA_deleterious
ESR1	R434W	NA_deleterious
ESR1	D484G	NA_deleterious
ESR1	N519S	NA_deleterious
ESR1	Y537H	NA_deleterious
ESR1	L541Q	NA_deleterious
FLT3	F691L	Quizartinib
FLT3	D835Y	Quizartinib
FLT3	D835V	Quizartinib
FLT3	D835F	Quizartinib
FLT3	D835I	Quizartinib
FLT3	N609Y	NA_deleterious
FLT3	L610F	NA_deleterious
FLT3	G613E	NA_deleterious
FLT3	L616I	NA_deleterious
FLT3	G617E	NA_deleterious
FLT3	S618L	NA_deleterious
FLT3	G622R	NA_deleterious
FLT3	A627T	NA_deleterious
FLT3	A629V	NA_deleterious
FLT3	S638L	NA_deleterious
FLT3	V643I	NA_deleterious
FLT3	A657P	NA_deleterious
FLT3	M659V	NA_deleterious
FLT3	M659I	NA_deleterious
FLT3	M664I	NA_deleterious
FLT3	N676K	NA_deleterious
FLT3	L678M	NA_deleterious
FLT3	E692K	NA_deleterious
FLT3	R704I	NA_deleterious
FLT3	Y793S	NA_deleterious
FLT3	G798R	NA_deleterious
FLT3	F801C	NA_deleterious
FLT3	A814T	NA_deleterious
FLT3	H821D	NA_deleterious
FLT3	G822R	NA_deleterious
FLT3	V825M	NA_deleterious
FLT3	D835E	NA_deleterious
FLT3	D835N	NA_deleterious
FLT3	D839H	NA_deleterious
FLT3	D839G	NA_deleterious
FLT3	N841I	NA_deleterious
FLT3	N841K	NA_deleterious
FLT3	V843A	NA_deleterious
FLT3	G846D	NA_deleterious
FLT3	R849H	NA_deleterious
FLT3	W854C	NA_deleterious
FLT3	M855I	NA_deleterious
FLT3	A856D	NA_deleterious
FLT3	P857H	NA_deleterious
FLT3	G863C	NA_deleterious
FLT3	E880K	NA_deleterious
FLT3	N887D	NA_deleterious
FLT3	P888S	NA_deleterious
FLT3	D895Y	NA_deleterious
FLT3	G905R	NA_deleterious
FLT3	G905V	NA_deleterious
FLT3	L939F	NA_deleterious
FLT3	S941L	NA_deleterious
KIT	Y578C	Imatinib
KIT	K642E	Imatinib
KIT	D816H	Imatinib
KIT	T670I	Imatinib
KIT	D820Y	Imatinib
KIT	V654A	Imatinib
KIT	D816E	Imatinib
KIT	T670E	Imatinib
KIT	D820G	Imatinib
KIT	S821F	Imatinib
KIT	D816A	Imatinib
KIT	N822K	Imatinib
KIT	D820E	Imatinib
KIT	C809G	Imatinib
KIT	D816G	Imatinib
KIT	N680K	Imatinib
KIT	N822Y	Imatinib
KIT	D820A	Imatinib
KIT	Y823D	Imatinib
KIT	A829P	Imatinib
KIT	D820V	Imatinib
KIT	N566S	NA_deleterious
KIT	P573L	NA_deleterious
KIT	P573Q	NA_deleterious
KIT	K602N	NA_deleterious
KIT	V603D	NA_deleterious
KIT	E605D	NA_deleterious
KIT	P627L	NA_deleterious
KIT	R634W	NA_deleterious
KIT	L637H	NA_deleterious
KIT	M638I	NA_deleterious
KIT	K642N	NA_deleterious
KIT	A659T	NA_deleterious
KIT	G664E	NA_deleterious
KIT	V668A	NA_deleterious
KIT	L679F	NA_deleterious
KIT	N680I	NA_deleterious
KIT	F681V	NA_deleterious
KIT	F689C	NA_deleterious
KIT	L764I	NA_deleterious
KIT	D765G	NA_deleterious
KIT	E767K	NA_deleterious
KIT	F772V	NA_deleterious
KIT	S773F	NA_deleterious
KIT	Y774C	NA_deleterious
KIT	A777S	NA_deleterious
KIT	T801A	NA_deleterious
KIT	R804W	NA_deleterious
KIT	R804Q	NA_deleterious
KIT	G812V	NA_deleterious
KIT	A814S	NA_deleterious
KIT	D816V	NA_deleterious
KIT	D816Y	NA_deleterious
KIT	S821Y	NA_deleterious
KIT	N822I	NA_deleterious
KIT	V825D	NA_deleterious
KIT	K826N	NA_deleterious
KIT	V833M	NA_deleterious
KIT	T847M	NA_deleterious
KIT	D851G	NA_deleterious
KIT	L859I	NA_deleterious
KIT	G866A	NA_deleterious
KIT	G866E	NA_deleterious
KIT	P871H	NA_deleterious
KIT	M882I	NA_deleterious
KIT	R888L	NA_deleterious
KIT	A895T	NA_deleterious
KIT	D901G	NA_deleterious
KIT	M903I	NA_deleterious
KIT	C906R	NA_deleterious
KIT	D910N	NA_deleterious
KIT	D910Y	NA_deleterious
MAP2K1	L115P	PD0325901
MAP2K1	F129L	PD0325901
MAP2K1	D67Y	NA_deleterious
MAP2K1	G79S	NA_deleterious
MAP2K1	I103N	NA_deleterious
MAP2K1	R108Q	NA_deleterious
MAP2K1	L118V	NA_deleterious
MAP2K1	C121S	NA_deleterious
MAP2K1	N122D	NA_deleterious
MAP2K1	V127M	NA_deleterious
MAP2K1	G128V	NA_deleterious
MAP2K1	G128D	NA_deleterious
MAP2K1	G128R	NA_deleterious
MAP2K1	Y130N	NA_deleterious
MAP2K1	Y130C	NA_deleterious
MAP2K1	S150F	NA_deleterious
MAP2K1	L177M	NA_deleterious
MAP2K1	R189K	NA_deleterious
MAP2K1	E203K	NA_deleterious
MAP2K1	E203D	NA_deleterious
MAP2K1	E203V	NA_deleterious
MAP2K1	I216T	NA_deleterious
MAP2K1	R227K	NA_deleterious
MAP2K1	S231L	NA_deleterious
MAP2K1	L235H	NA_deleterious
MAP2K1	S241Y	NA_deleterious
MAP2K1	G250R	NA_deleterious
MAP2K1	M256T	NA_deleterious
MAP2K1	L313F	NA_deleterious
MAP2K1	P323A	NA_deleterious
MAP2K1	D336H	NA_deleterious
MAP2K1	R349K	NA_deleterious
MAP2K1	R349T	NA_deleterious
MET	Y1248H	Crizotinib
MET	D1246N	Crizotinib
MET	Y1248C	Crizotinib
MET	D1246H	Crizotinib
MET	Y1248S	Crizotinib
MET	G1181R	Crizotinib
MET	D1249Y	Crizotinib
MET	P1078S	NA_deleterious
MET	V1081A	NA_deleterious
MET	V1088E	NA_deleterious
MET	V1088M	NA_deleterious
MET	V1088G	NA_deleterious
MET	E1100K	NA_deleterious
MET	V1110I	NA_deleterious
MET	H1112Y	NA_deleterious
MET	Q1141R	NA_deleterious
MET	F1142L	NA_deleterious
MET	N1156K	NA_deleterious
MET	L1158F	NA_deleterious
MET	R1166Q	NA_deleterious
MET	M1178I	NA_deleterious
MET	H1180R	NA_deleterious
MET	D1198Y	NA_deleterious
MET	G1201D	NA_deleterious
MET	L1204R	NA_deleterious
MET	L1204F	NA_deleterious
MET	L1204I	NA_deleterious
MET	M1210I	NA_deleterious
MET	K1217T	NA_deleterious
MET	F1218I	NA_deleterious
MET	L1223V	NA_deleterious
MET	D1246A	NA_deleterious
MET	D1246Y	NA_deleterious
MET	Y1253H	NA_deleterious
MET	S1254R	NA_deleterious
MET	H1256L	NA_deleterious
MET	M1268T	NA_deleterious
MET	A1269T	NA_deleterious
MET	S1282L	NA_deleterious
MET	R1297K	NA_deleterious
MET	R1297I	NA_deleterious
MET	R1319T	NA_deleterious
MET	C1326S	NA_deleterious
MET	L1330V	NA_deleterious
MET	M1334V	NA_deleterious
MET	C1337Y	NA_deleterious
MET	E1343K	NA_deleterious
MET	R1345C	NA_deleterious
PDGFRA	D842V	Sunitinib
PDGFRA	E556K	NA_deleterious
PDGFRA	R558C	NA_deleterious
PDGFRA	R558H	NA_deleterious
PDGFRA	D568G	NA_deleterious
PDGFRA	H570Y	NA_deleterious
PDGFRA	E571K	NA_deleterious
PDGFRA	Y572C	NA_deleterious
PDGFRA	P577L	NA_deleterious
PDGFRA	L580M	NA_deleterious
PDGFRA	R585I	NA_deleterious
PDGFRA	L593I	NA_deleterious
PDGFRA	L595F	NA_deleterious
PDGFRA	A612T	NA_deleterious
PDGFRA	V626A	NA_deleterious
PDGFRA	V626M	NA_deleterious
PDGFRA	K627N	NA_deleterious
PDGFRA	K630T	NA_deleterious
PDGFRA	Q639R	NA_deleterious
PDGFRA	L655F	NA_deleterious
PDGFRA	N659K	NA_deleterious
PDGFRA	N659Y	NA_deleterious
PDGFRA	G662R	NA_deleterious
PDGFRA	T674P	NA_deleterious
PDGFRA	E675Q	NA_deleterious
PDGFRA	Y676H	NA_deleterious
PDGFRA	C677Y	NA_deleterious
PDGFRA	D681Y	NA_deleterious
PDGFRA	R690M	NA_deleterious
PDGFRA	D785Y	NA_deleterious
PDGFRA	L790P	NA_deleterious
PDGFRA	S797N	NA_deleterious
PDGFRA	F798L	NA_deleterious
PDGFRA	F808Y	NA_deleterious
PDGFRA	F808L	NA_deleterious
PDGFRA	K812I	NA_deleterious
PDGFRA	V815A	NA_deleterious
PDGFRA	L819R	NA_deleterious
PDGFRA	R822C	NA_deleterious
PDGFRA	R822H	NA_deleterious
PDGFRA	R822L	NA_deleterious
PDGFRA	L826P	NA_deleterious
PDGFRA	G829V	NA_deleterious
PDGFRA	D836E	NA_deleterious
PDGFRA	F837S	NA_deleterious
PDGFRA	D842Y	NA_deleterious
PDGFRA	S847L	NA_deleterious
PDGFRA	S851L	NA_deleterious
PDGFRA	V859M	NA_deleterious
PDGFRA	Y872D	NA_deleterious
PDGFRA	T873N	NA_deleterious
PDGFRA	L885F	NA_deleterious
PDGFRA	L885V	NA_deleterious
PDGFRA	I888N	NA_deleterious
PDGFRA	F889V	NA_deleterious
PDGFRA	S890F	NA_deleterious
PDGFRA	L891F	NA_deleterious
PDGFRA	N907T	NA_deleterious
PDGFRA	K908T	NA_deleterious
PDGFRA	G912W	NA_deleterious
PDGFRA	A921G	NA_deleterious
PDGFRA	E927K	NA_deleterious
PDGFRA	P941H	NA_deleterious
PDGFRA	L954M	NA_deleterious
PDGFRA	K960M	NA_deleterious
PDGFRA	S972G	NA_deleterious
SMO	W281C	Vismodegib
SMO	V321M	Vismodegib
SMO	D473G	Vismodegib
SMO	H231R	Vismodegib
SMO	W281L	Vismodegib
SMO	V321A	Vismodegib
SMO	D473H	Vismodegib
SMO	W535L	Vismodegib
SMO	T241M	Vismodegib
SMO	D473N	Vismodegib
SMO	W535R	Vismodegib
SMO	A459V	Vismodegib
SMO	F460L	Vismodegib
SMO	C469Y	Vismodegib
SMO	D473Y	Vismodegib
SMO	Q477E	Vismodegib
SMO	S533N	Vismodegib
SMO	R117H	NA_deleterious
SMO	K133N	NA_deleterious
SMO	F166L	NA_deleterious
SMO	C169G	NA_deleterious
SMO	K186T	NA_deleterious
SMO	F187I	NA_deleterious
SMO	G191R	NA_deleterious
SMO	P196S	NA_deleterious
SMO	D209Y	NA_deleterious
SMO	G214D	NA_deleterious
SMO	I215M	NA_deleterious
SMO	A235T	NA_deleterious
SMO	T245M	NA_deleterious
SMO	W256R	NA_deleterious
SMO	R261H	NA_deleterious
SMO	R261C	NA_deleterious
SMO	F268L	NA_deleterious
SMO	G280C	NA_deleterious
SMO	A283S	NA_deleterious
SMO	D287H	NA_deleterious
SMO	R290H	NA_deleterious
SMO	R290C	NA_deleterious
SMO	C295S	NA_deleterious
SMO	R302K	NA_deleterious
SMO	G328D	NA_deleterious
SMO	L362R	NA_deleterious
SMO	P368A	NA_deleterious
SMO	I389M	NA_deleterious
SMO	Y394H	NA_deleterious
SMO	R400L	NA_deleterious
SMO	A401T	NA_deleterious
SMO	V404M	NA_deleterious
SMO	P407L	NA_deleterious
SMO	G416C	NA_deleterious
SMO	R451H	NA_deleterious
SMO	R451S	NA_deleterious
SMO	T466N	NA_deleterious
SMO	N476K	NA_deleterious
SMO	R482C	NA_deleterious
SMO	S483I	NA_deleterious
SMO	A524D	NA_deleterious
SMO	R547L	NA_deleterious

## Sheet: Testing set
Gene	SAV	Drug
BRAF	E451G	NA_deleterious
BRAF	I452N	NA_deleterious
BRAF	G464V	NA_deleterious
BRAF	G464E	NA_deleterious
BRAF	G466V	NA_deleterious
BRAF	G466E	NA_deleterious
BRAF	G466R	NA_deleterious
BRAF	G466A	NA_deleterious
BRAF	S467L	NA_deleterious
BRAF	F468C	NA_deleterious
BRAF	G469A	NA_deleterious
BRAF	G469R	NA_deleterious
BRAF	G469V	NA_deleterious
BRAF	G469E	NA_deleterious
BRAF	L485F	NA_deleterious
BRAF	V487G	NA_deleterious
BRAF	E501A	NA_deleterious
BRAF	L505H	Vemurafenib
BRAF	F516L	NA_deleterious
BRAF	M517V	NA_deleterious
BRAF	G518D	NA_deleterious
BRAF	L537S	NA_deleterious
BRAF	H540Q	NA_deleterious
BRAF	F548C	NA_deleterious
BRAF	G563C	NA_deleterious
BRAF	Y566C	NA_deleterious
BRAF	H568D	NA_deleterious
BRAF	A569D	NA_deleterious
BRAF	H574Y	NA_deleterious
BRAF	R575K	NA_deleterious
BRAF	N581I	NA_deleterious
BRAF	N581H	NA_deleterious
BRAF	N581T	NA_deleterious
BRAF	L584I	NA_deleterious
BRAF	D594N	NA_deleterious
BRAF	D594G	NA_deleterious
BRAF	D594H	NA_deleterious
BRAF	D594Y	NA_deleterious
BRAF	G596R	NA_deleterious
BRAF	G596S	NA_deleterious
BRAF	G596D	NA_deleterious
BRAF	N631H	NA_deleterious
BRAF	F635I	NA_deleterious
BRAF	S637P	NA_deleterious
BRAF	V639I	NA_deleterious
BRAF	E648Q	NA_deleterious
BRAF	D663A	NA_deleterious
BRAF	F667V	NA_deleterious
BRAF	K698R	NA_deleterious
MAP2K2	V215E	PD0325901
MAP2K2	E66K	NA_deleterious
MAP2K2	E77G	NA_deleterious
MAP2K2	G83S	NA_deleterious
MAP2K2	H91Y	NA_deleterious
MAP2K2	S94L	NA_deleterious
MAP2K2	R112Q	NA_deleterious
MAP2K2	S127L	NA_deleterious
MAP2K2	P128L	NA_deleterious
MAP2K2	Y134C	NA_deleterious
MAP2K2	M150L	NA_deleterious
MAP2K2	V195M	NA_deleterious
MAP2K2	R205I	NA_deleterious
MAP2K2	E207K	NA_deleterious
MAP2K2	C211R	NA_deleterious
MAP2K2	V228M	NA_deleterious
MAP2K2	T230M	NA_deleterious
MAP2K2	R231L	NA_deleterious
MAP2K2	E237Q	NA_deleterious
MAP2K2	R238W	NA_deleterious
MAP2K2	S248L	NA_deleterious
MAP2K2	P266T	NA_deleterious
MAP2K2	R313W	NA_deleterious
MAP2K2	P334S	NA_deleterious
MAP2K2	F368L	NA_deleterious
ROS1	L1937I	NA_deleterious
ROS1	R1942L	NA_deleterious
ROS1	L1945P	NA_deleterious
ROS1	L1947V	NA_deleterious
ROS1	Y1960H	NA_deleterious
ROS1	A1964T	NA_deleterious
ROS1	G1969E	NA_deleterious
ROS1	T1981S	NA_deleterious
ROS1	D1988N	NA_deleterious
ROS1	L2013V	NA_deleterious
ROS1	L2013I	NA_deleterious
ROS1	R2039H	NA_deleterious
ROS1	L2051R	NA_deleterious
ROS1	C2060R	NA_deleterious
ROS1	G2066C	NA_deleterious
ROS1	C2067G	NA_deleterious
ROS1	C2067Y	NA_deleterious
ROS1	R2078W	NA_deleterious
ROS1	A2081T	NA_deleterious
ROS1	A2082V	NA_deleterious
ROS1	N2084H	NA_deleterious
ROS1	S2088F	NA_deleterious
ROS1	Y2092C	NA_deleterious
ROS1	Y2092H	NA_deleterious
ROS1	R2096W	NA_deleterious
ROS1	R2096Q	NA_deleterious
ROS1	L2105V	NA_deleterious
ROS1	A2106T	NA_deleterious
ROS1	V2125A	NA_deleterious
ROS1	R2126W	NA_deleterious
ROS1	E2131D	NA_deleterious
ROS1	G2136R	NA_deleterious
ROS1	W2145L	NA_deleterious
ROS1	G2148V	NA_deleterious
ROS1	G2148E	NA_deleterious
ROS1	G2158S	NA_deleterious
ROS1	G2177E	NA_deleterious
ROS1	D2188G	NA_deleterious
ROS1	R2205I	NA_deleterious
ROS1	T2207I	NA_deleterious
ROS1	G2032R	Crizotinib
